# Supplementary material for: Saturation Transfer Difference NMR and Molecular Docking Interaction Study of Aralkyl-Thiodigalactosides as Potential Inhibitors of the Human-Galectin-3 Protein
Source: Int J Mol Sci. 2024 Feb 1;25(3):1742. doi: 10.3390/ijms25031742 (PMC10855533; doi:10.3390/ijms25031742)
Supplement: Supplementary file 1 [file ijms-25-01742-s001.zip]

Archive with 1 entries (1 files):
- ijms-2828712-supplementary.pdf
